# Supplementary material for: Genotypic and Phenotypic Characterisation of Staphylococcus aureus Enterotoxins Using Single-Cell Raman Spectroscopy and Metabolomics
Source: Pathogens. 2026 Feb 27;15(3):255. doi: 10.3390/pathogens15030255 (PMC13029436; doi:10.3390/pathogens15030255)
Supplement: Supplementary file 1 [file pathogens-15-00255-s001.zip]

Archive with 1 entries (1 files):
- pathogens-4129600-supplementary.pdf
